# Supplementary material for: Manipulation of mitochondrial poly(A) polymerase family proteins in Trypanosoma brucei impacts mRNA termini processing
Source: Front Parasitol. 2024 Jan 11;2:1298561. doi: 10.3389/fpara.2023.1298561 (PMC11732105; doi:10.3389/fpara.2023.1298561)
Supplement: Supplementary file 2 [file Table_1.xlsx]

## Sheet: OtherPrimers_TableS1
Type	Name	Sequence, 5' to 3'
cloning primers	KPAP2 fwd	GAT CAA GCT TAT GGC TTT AGT TCG TAG GAT AGG ATC
	KPAP2 rev	GAT GGG ATC CAA CAC TAG AAA GCC TTC CTT GTT TTG
	KPAP1 fwd	AAT CCG AAG CTT ATG AGA AAG TTT TCA GCT TTT C
	KPAP1 rev	AAT TAT CTC GAG CTG ATG ATT GTC GCA TTT TAT CCA
	KPAP1 RNAi rev	AAT AAT GGA TCC TAG GTG GTG AAG AGG TGT TCC T
mutagenesis primers	pLEW100_ATGtoATC_Fwd	TGAGTTTAACATCTTCTCGTCCC
	pLEW100_ATGtoATC_Rev	GTACTCAGGGATCTCTATC
	KPAP1gam_RF_F	AAC GTA TTC ATC TGA CCA ACT GGA GGC GTT TCA CCT ATT AAA AAA GGT GGC
	KPAP1gam_RF_R	GCT GAA GCA ATT CCT CTG GAA GCC AAT GTA AAA CTT CTC CTA GCT GGT CG
	KPAP1gam_RK_F	AAC GTA TTC ATC TGA CCA ACT GGA GGC GAA ACA CCT ATT AAA AAA GGT GGC
	KPAP1gam_RK_R	GCT GAA GCA ATT CCT CTG GAA GCC AAT GTT TTA CTT CTC CTA GCT GGT CG
qPCR primers	KPAP1end_long_fwd	GCT GGA TAA AAT GCG ACA ATC ATC AGT AGT AC
	KPAP1 3' UTR_rev	AAA AAC AGC TTT AAG GCG GCA C
	PFR_fwd	GAA GTT GAA GGT GTT GTG AGT CC
	PFR_rev	CCT CCA GCG TGA TAT CTG TTA CC
gBlock fragment	KPAP1 5' recode	AAG CTT ATG CGC AAG TTC TCC GCT TTC CGC TCC GGT AAC ACG GGT GTG AAG CGC TGC ATC ACG CTG CCC TGG AAA TCC TCC CTG CCC CCC AAG TCC GAC TCC CAA TGG GAG GGT CTG GGT AAG TCC GTG GTG CGC ATG GCT CTG GCT TCC GAC ACG GGT CGC TCC GCT TTC GAC GAG TGC TCC ACG GCT CGC CAG CAG CTG GAG ACG CTG GTG CAG TCC ACG GGT TAC GAC GCT TCC GTG TTC GCT TTC GGT GGT ATC GTG GTG ATG GGT CTG CTG GAG GTG GGT GGT GAC GCT GAC TTC…
Primer and gBlock sequences used to construct and validate cell lines.

## Sheet: circPrimers_TableS2
mRNA	Editing status	RT primers	Illumina circTAILseq primers		Annealing temp (°C)	# of cycles
ND1	never	ACGTTCACATAAACTAACATACC #*	F	caagcagaagacggcatacgagatGCCAATgtgactggagttcagacgtgtgctcttccgatctNNNNNTCATTTATTGCTATTACAAA	52	28
			R	aatgatacggcgaccaccgagatctacactctttccctacacgacgctcttccgatctNNNNGTATGCATATATCTAAATG
CYb	pre	AAATCCTAAACTAAAACCTACCC ^	F	caagcagaagacggcatacgagatATCACGgtgactggagttcagacgtgtgctcttccgatctNNNNATCCAATATGAATGGAATTACAATACTGAG	62	26
			R	aatgatacggcgaccaccgagatctacactctttccctacacgacgctcttccgatctNNNNNAGACCCTTTCTTTTTTCTCCGC
	post		F	caagcagaagacggcatacgagatCTTGTAgtgactggagttcagacgtgtgctcttccgatctNNNNNNATCCAATATGAATGGAATTACAATACTGAG	58	24
			R	aatgatacggcgaccaccgagatctacactctttccctacacgacgctcttccgatctNNNNNNCCTGACATTAAAAGACaaCaCaaaTTTC
CO1	never	GTAATGAGTACGTTGTAAAACTG #	F	caagcagaagacggcatacgagatCGATGTgtgactggagttcagacgtgtgctcttccgatctNNNNTTTTATATTTTTTTTTGACAAG	52	26
			R	AatgatacggcgaccaccgagatctacactctttccctacacgacgctcttccgatctNNNNNACTTAAGCACACAAGACATAG
A6	pre	CAAAACCTTTCTCCTTCATTTCCTCTCC *	F	caagcagaagacggcatacgagatATCACGgtgactggagttcagacgtgtgctcttccgatctNNNNGAGGAGAGAAGAAAGGGAAAGTTGTG	52	24
			R	aatgatacggcgaccaccgagatctacactctttccctacacgacgctcttccgatctNNNNNTCCTTCTCTTCCGCCCAAAAT
	post	aCaTaaCCTaGaTCaTaCaCaaT	F	caagcagaagacggcatacgagatCTTGTAgtgactggagttcagacgtgtgctcttccgatctNNNNNNtGCAGttGAtAAtGGAttttttGttG	52	28
			R	aatgatacggcgaccaccgagatctacactctttccctacacgacgctcttccgatctNNNNNNaCaaaCGCaaCCAAAATaaaTCaC
RPS12	pre	GGCTGGGCTCGAACGGCTC *	F	caagcagaagacggcatacgagatACAGTGgtgactggagttcagacgtgtgctcttccgatctNNNNNNGGGAACCCTTTGTTTTGGTTAAAGAAAC	52	24
			R	aatgatacggcgaccaccgagatctacactctttccctacacgacgctcttccgatctNNNNNGAACGGCTCTTTCTCTCCAGTC
	post	CGCGGaCTCaTaTaaTaaCaTaaaaC	F	caagcagaagacggcatacgagatGCCAATgtgactggagttcagacgtgtgctcttccgatctNNNNGAtttACCCGGtGTAAAGtAttAtACAC	62	24
			R	aatgatacggcgaccaccgagatctacactctttccctacacgacgctcttccgatctNNNNNNaCaaaTaaaaCaaaaCGTaaaCaaCaaC
PCR conditions and primers used. Lowercase indicates Ts (As in reverse complement) that are added during editing. Blue, Illumina 3' adapter sequence; black lowercase, Illumina 5' adapter sequence; bolded red, barcode; red Ns, variable sequence; bolded black uppercase, gene specific sequence. Primers were newly designed unless otherwise noted. # (Gazestani et al. 2016), * (Mesitove et al., 2019), …

## Sheet: Aligned_reads_TableS3
Transcript	Cell Line	+/- tet	Replicate	Total reads	Total reads aligned	Percent Aligned
CO1	KPAP2	- tet	1	995948	480904	48.2861
	KPAP1 RF	- tet	1	934068	494781	52.9706
	KPAP1 RK	- tet	1	1033253	541030	52.3618
	KPAP1 WT	- tet	1	991772	829223	83.6102
A6e	KPAP2 OE	- tet	1	738755	574192	77.7243
			2	777325	608429	78.2722
		+ tet	1	731524	569558	77.8591
			2	768121	605521	78.8315
A6p		- tet	1	997382	818555	82.0704
			2	1085327	916629	84.4565
		+ tet	1	977979	803099	82.1182
			2	1331842	1070199	80.3548
A6e	KPAP1 RF	+ tet	1	657530	505862	76.9337
			2	897229	722468	80.5221
	KPAP1 RK	+ tet	1	641373	507807	79.175
			2	917899	726793	79.1801
	KPAP1 WT	+ tet	1	626140	486018	77.6213
			2	862537	696051	80.6981
	KPAP1 WT	- tet	1	820799	643331	78.3786
			2	904128	699505	77.3679
A6p	KPAP1 RF	+ tet	1	1052433	853300	81.0788
			2	1249953	1023354	81.8714
	KPAP1 RK	+ tet	1	1153009	993771	86.1894
			2	1127625	974513	86.4217
	KPAP1 WT	+ tet	1	965532	808777	83.7649
			2	1185134	944671	79.7101
	KPAP1 WT	- tet	1	1027882	843164	82.0293
			2	1208236	1001747	82.9099
CO1	KPAP1 RF	+ tet	1	1895709	1103110	58.1898
			2	1332660	764829	57.3912
	KPAP1 RK	+ tet	1	1862123	1292916	69.4324
			2	1149412	768432	66.8544
	KPAP1 WT	+ tet	1	2039163	1743027	85.4776
			2	1335367	1111725	83.2524
	KPAP1 WT	- tet	1	1522775	1262491	82.9073
CYbe	KPAP1 RF	+ tet	1	1434903	562340	39.1901
			2	1921052	827724	43.087
	KPAP1 RK	+ tet	1	2017904	617262	30.5893
			2	1523129	661665	43.4412
	KPAP1 WT	+ tet	1	1878736	874040	46.5228
			2	1794637	616243	34.338
	KPAP1 WT	- tet	1	1859505	811492	43.6402
			2	1078709	144553	13.4006
CYbp	KPAP1 RF	+ tet	1	2583388	2179748	84.3756
			2	1395403	1168858	83.7649
	KPAP1 RK	+ tet	1	2497648	2084559	83.4609
			2	2714233	2310848	85.1382
	KPAP1 WT	+ tet	1	2524628	2076144	82.2356
			2	2220943	1951944	87.8881
	KPAP1 WT	- tet	1	2243642	1860109	82.9058
			2	2480357	2110175	85.0755
ND1	KPAP1 RF	+ tet	1	1732821	1113967	64.2863
			2	1103737	701277	63.5366
	KPAP1 RK	+ tet	1	2383222	1583912	66.461
			2	1191558	781077	65.5509
	KPAP1 WT	+ tet	1	1518288	934389	61.5423
			2	1073086	615752	57.3814
	KPAP1 WT	- tet	1	1600685	906878	56.6556
			2	1250161	641086	51.2803
RPS12e	KPAP1 RF	+ tet	1	773499	633548	81.9068
			2	711340	562769	79.1139
	KPAP1 RK	+ tet	1	632785	522201	82.5242
			2	644277	516057	80.0986
	KPAP1 WT	+ tet	1	726280	575171	79.1941
			2	773826	627367	81.0734
	KPAP1 WT	- tet	1	762544	606051	79.4775
			2	885997	706691	79.7622
RPS12p	KPAP1 RF	+ tet	1	877791	679967	77.4634
			2	981988	793223	80.7773
	KPAP1 RK	+ tet	1	928790	678874	73.0923
			2	1069947	786323	73.4918
	KPAP1 WT	+ tet	1	747751	595796	79.6784
			2	904215	737834	81.5994
	KPAP1 WT	- tet	1	802750	617316	76.9002
			2	947840	776725	81.9468
Number of raw reads and reads used in analysis. The number of reads used in the analysis only includes those that aligned to the UTR templates. Top group of CO1 reads were only used for control analysis presented in Figure S3.

## Sheet: Library diversity_TableS4
Transcript	Cell Line	+/- tet	Replicate	Total Reads	Unique Reads	Maximum frequency of reads	Q1	Q2	Q3	Maximum frequency of aligned reads
CO1	KPAP2	- tet	1	995948	543188	6931	2	2	4	6931
	KPAP1 RF	- tet	1	934068	499884	6624	2	2	4	6624
	KPAP1 RK	- tet	1	1033253	560614	8449	2	2	4	8449
	KPAP1 WT	- tet	1	991772	571493	12971	2	2	4	12971
A6e	KPAP2 OE	- tet	1	738755	378220	7294	2	3	5	1539
			2	777325	380424	7740	2	3	5	1240
		+ tet	1	731524	304461	18825	2	3	6	1233
			2	768121	325701	12697	2	3	6	1376
A6p		- tet	1	997382	300666	19212	2	3	5	19212
			2	1085327	339256	20162	2	3	5	20162
		+ tet	1	977979	261503	28882	2	3	5	28882
			2	1331842	373946	23294	2	3	5	23294
A6e	KPAP1 RF	+ tet	1	657530	302073	7345	2	3	6	738
			2	897229	480839	4214	2	3	4	1038
	KPAP1 RK	+ tet	1	641373	316972	8367	2	3	5	945
			2	917899	493829	4892	2	3	4	1467
	KPAP1 WT	+ tet	1	626140	312423	4836	2	3	5	875
			2	862537	470226	5424	2	3	4	1257
	KPAP1 WT	- tet	1	820799	355710	7495	2	3	6	1168
			2	904128	455691	7166	2	3	5	1187
A6p	KPAP1 RF	+ tet	1	1052433	271394	13114	2	3	5	13114
			2	1249953	346559	13776	2	3	5	13776
	KPAP1 RK	+ tet	1	1153009	335505	19413	2	3	5	19413
			2	1127625	365017	20126	2	3	4	20126
	KPAP1 WT	+ tet	1	965532	290500	14364	2	3	5	14364
			2	1185134	349929	16204	2	3	5	16204
	KPAP1 WT	- tet	1	1027882	287334	22434	2	3	5	22434
			2	1208236	351475	23531	2	3	5	23531
CO1	KPAP1 RF	+ tet	1	1895709	872985	19472	2	3	4	19472
			2	1332660	590304	16020	2	2	4	16020
	KPAP1 RK	+ tet	1	1862123	1037941	12317	2	2	4	12317
			2	1149412	635914	8755	2	2	4	8755
	KPAP1 WT	+ tet	1	2039163	1008524	29127	2	2	4	29127
			2	1335367	706689	17359	2	2	4	17359
	KPAP1 WT	- tet	1	1522775	841729	20902	2	2	4	20902
CYbe	KPAP1 RF	+ tet	1	1434903	1062499	233	2	3	4	233
			2	1921052	1632986	404	2	2	3	404
	KPAP1 RK	+ tet	1	2017904	1559989	57581	2	2	4	382
			2	1523129	1345509	287	2	2	3	287
	KPAP1 WT	+ tet	1	1878736	1660376	188	2	2	3	162
			2	1794637	1453187	631	2	2	3	631
	KPAP1 WT	- tet	1	1859505	1573668	2577	2	2	3	96
			2	1078709	858042	227	2	2	3	143
CYbp	KPAP1 RF	+ tet	1	2583388	874238	127632	2	3	6	127632
			2	1395403	432894	66157	2	3	5	66157
	KPAP1 RK	+ tet	1	2497648	1051381	115023	2	3	5	115023
			2	2714233	819769	144401	2	3	5	144401
	KPAP1 WT	+ tet	1	2524628	1201838	72158	2	3	4	72158
			2	2220943	634108	126827	2	3	5	126827
	KPAP1 WT	- tet	1	2243642	778858	135329	2	3	5	135329
			2	2480357	501255	199039	2	3	6	199039
ND1	KPAP1 RF	+ tet	1	1732821	714257	14230	2	3	6	1424
			2	1103737	512758	9766	2	3	5	1197
	KPAP1 RK	+ tet	1	2383222	1108793	20562	2	3	5	4053
			2	1191558	643511	12233	2	3	4	1588
	KPAP1 WT	+ tet	1	1518288	729720	20745	2	3	5	2843
			2	1073086	506937	28470	2	3	4	1618
	KPAP1 WT	- tet	1	1600685	401221	50697	2	3	8	8593
			2	1250161	281904	67910	2	3	7	4977
RPS12e	KPAP1 RF	+ tet	1	773499	389724	2757	2	3	5	2757
			2	711340	355704	3141	2	3	4	3141
	KPAP1 RK	+ tet	1	632785	308541	2320	2	3	5	2320
			2	644277	315211	2442	2	3	5	2442
	KPAP1 WT	+ tet	1	726280	383113	2603	2	3	4	2603
			2	773826	437659	2898	2	2	4	2898
	KPAP1 WT	- tet	1	762544	395191	2264	2	3	5	2264
			2	885997	417649	3287	2	3	5	3287
RPS12p	KPAP1 RF	+ tet	1	877791	434359	13311	2	2	4	3393
			2	981988	431472	11694	2	3	4	4320
	KPAP1 RK	+ tet	1	928790	432265	26471	2	3	4	10827
			2	1069947	462722	26736	2	3	4	10917
	KPAP1 WT	+ tet	1	747751	411069	12508	2	2	4	5816
			2	904215	472957	10204	2	2	4	3421
	KPAP1 WT	- tet	1	802750	423573	17083	2	2	4	8313
			2	947840	457300	9842	2	2	4	8366
Diversity metrics for each library used in downstream analysis. Unless otherwise noted, all reads were considered, even those that did not align to the DNA template. Q1, 1st quartile; Q2, 2nd quartile; Q3, 3rd quartile.

## Sheet: Completes_Partials_TableS5
Transcript	Cell Line	+/- tet	Replicate	Full		Partial		Total
				Number	Percent	Number	Percent
A6e	KPAP2 OE	- tet	1	398070	69.327	176122	30.673	574192
			2	420359	69.0892	188070	30.9108	608429
		+ tet	1	381772	67.0295	187786	32.9705	569558
			2	417488	68.9469	188033	31.0531	605521
A6p		- tet	1	753912	92.1028	64643	7.89721	818555
			2	853179	93.0779	63450	6.9221	916629
		+ tet	1	750555	93.4573	52544	6.54266	803099
			2	1006831	94.0789	63368	5.92114	1070199
A6e	KPAP1 RF	+ tet	1	346954	68.5867	158908	31.4133	505862
			2	493317	68.2822	229151	31.7178	722468
	KPAP1 RK	+ tet	1	339300	66.8167	168507	33.1833	507807
			2	509160	70.0557	217633	29.9443	726793
	KPAP1 WT	+ tet	1	336974	69.3336	149044	30.6664	486018
			2	474116	68.1151	221935	31.8849	696051
	KPAP1 WT	- tet	1	443708	68.9704	199623	31.0296	643331
			2	483681	69.1462	215824	30.8538	699505
A6p	KPAP1 RF	+ tet	1	776328	90.9795	76972	9.02051	853300
			2	936273	91.4906	87081	8.50937	1023354
	KPAP1 RK	+ tet	1	907476	91.3164	86295	8.68359	993771
			2	879653	90.2659	94860	9.73409	974513
	KPAP1 WT	+ tet	1	724872	89.6257	83905	10.3743	808777
			2	860095	91.047	84576	8.95296	944671
	KPAP1 WT	- tet	1	768962	91.1996	74202	8.80042	843164
			2	926992	92.5375	74755	7.46246	1001747
CYbe	KPAP1 RF	+ tet	1	238368	42.3886	323972	57.6114	562340
			2	338094	40.8462	489630	59.1538	827724
	KPAP1 RK	+ tet	1	279842	45.336	337420	54.664	617262
			2	391207	59.1246	270458	40.8754	661665
	KPAP1 WT	+ tet	1	450693	51.5643	423347	48.4357	874040
			2	232654	37.7536	383589	62.2464	616243
	KPAP1 WT	- tet	1	390964	48.1784	420528	51.8216	811492
			2	46465	32.1439	98088	67.8561	144553
CYbp	KPAP1 RF	+ tet	1	2179533	99.9901	215	0.00986353	2179748
			2	1168601	99.978	257	0.0219873	1168858
	KPAP1 RK	+ tet	1	2084473	99.9959	86	0.00412557	2084559
			2	2310836	99.9995	12	0.00051929	2310848
	KPAP1 WT	+ tet	1	2076023	99.9942	121	0.00582811	2076144
			2	1951877	99.9966	67	0.00343248	1951944
	KPAP1 WT	- tet	1	1859957	99.9918	152	0.00817156	1860109
			2	2110064	99.9947	111	0.00526023	2110175
RPS12e	KPAP1 RF	+ tet	1	414994	65.5032	218554	34.4968	633548
			2	366896	65.1948	195873	34.8052	562769
	KPAP1 RK	+ tet	1	393283	75.3126	128918	24.6874	522201
			2	402092	77.9162	113965	22.0838	516057
	KPAP1 WT	+ tet	1	380176	66.0979	194995	33.9021	575171
			2	459121	73.1822	168246	26.8178	627367
	KPAP1 WT	- tet	1	399850	65.9763	206201	34.0237	606051
			2	501757	71.0009	204934	28.9991	706691
RPS12p	KPAP1 RF	+ tet	1	518874	76.3087	161093	23.6913	679967
			2	620925	78.2787	172298	21.7213	793223
	KPAP1 RK	+ tet	1	509680	75.0773	169194	24.9227	678874
			2	588752	74.8741	197571	25.1259	786323
	KPAP1 WT	+ tet	1	473024	79.3936	122772	20.6064	595796
			2	558757	75.7294	179077	24.2706	737834
	KPAP1 WT	- tet	1	495720	80.3025	121596	19.6975	617316
			2	619413	79.7468	157312	20.2532	776725
Reads broken into partially edited and fully pre-edited or fully-edited. "Full" indicates that no editing was initiated for pre-edited transcripts and editing was completed correctly through the coding region of edited transcripts.

## Sheet: HMM_WT_notet_TableS6
			Changes in percentages of tails moving from state n to state n				Changes in percentages of adenines added in each state (proportion of red in circles)
Transcript	Replicate	Editing status	0 to 1	1 to 1	2 to 2	3 to 3	1 to A	2 to A	3 to A
A6p	Rep 1	fully-pre	9.2	1.4	0.7	NA	0.2	-0.2	NA
		partial	9.5	1	0	NA	0	0.6	NA
	Rep 2	fully-pre	12.6	1.5	-0.4	NA	0.2	-0.1	NA
		partial	11.6	0.8	-1.2	NA	-0.3	1.6	NA
RPS12p	Rep 1	fully-pre	10	0.5	1.6	NA	0	-0.7	NA
		partial	13.7	0.4	-0.1	NA	-0.1	-1.5	NA
	Rep 2	fully-pre	10	0.6	1.2	NA	0	-0.7	NA
		partial	16	0.4	-2	NA	0	0.2	NA
CYbp	Rep 1	fully-pre	20.5	-0.2	-2.8	NA	1.5	1.2	NA
	Rep 2	fully-pre	18.4	-0.9	-2.3	NA	1.4	1.6	NA
A6e	Rep 1	complete	5.54	0.63	-8.97	1.22	-0.04	-2.52	0.68
		partial	5.25	0.69	-4.97	1.16	0.06	-3.52	1.1
	Rep 2	complete	2.89	-0.49	-0.59	-3.96	0.26	2.15	4.62
		partial	18.9	1.77	-26.03	4.16	-2.09	-29.37	-8.56
RPS12e	Rep 1	complete	6.34	0.63	2.94	-0.53	-0.24	-0.03	2.79
		partial	8.49	0.88	1.35	0.25	-0.38	-0.3	1.05
	Rep 2	complete	2.32	0.38	2.19	1.32	-0.18	0.11	-0.48
		partial	4.65	0.64	2.43	0.5	-0.26	0.53	-0.5
CYbe	Rep 1	complete	15.4	0.01	-1.43	-0.2	1.06	0.37	0.13
		partial	16.41	0.05	-1.46	-0.17	1.01	0.36	0.25
	Rep 2	complete	13.03	0.04	-1.12	8.13	0.34	0.62	3.75
		partial	14	0.4	-1.58	12.98	0.17	0.63	9.73
CO1	Rep 1	NA	5.73	0.77	4.97	-0.32	0.52	-0.65	0.04
ND1	Rep 1	NA	19.72	-1.89	8.99	23.28	16.52	6.1	55.84
	Rep 2	NA	20.25	-1.65	8.48	22.59	13.75	6.94	54.08
Hidden Markov modelling shows differences in tail addition enzyme activity when KPAP1 is overexpressed. Shown are the differences in percentages between models derived from induced KPAP1 OE cell lines compared to models derived from uninduced KPAP1 OE cell lines. Positive numbers (red shades) denote an increase in the induced cell line and negative numbers (blue shades) denote a decrease in the i…

## Sheet: HMM_RF_WT_TableS7
			Changes in percentages of tails moving from state n to state n				Changes in percentages of adenines added in each state (proportion of red in circles)
Transcript	Replicate	Editing status	0 to 1	1 to 1	2 to 2	3 to 3	1 to A	2 to A	3 to A
A6p	Rep 1	fully-pre	10.1	-1.5	-9.3	NA	0.1	2.1	NA
		partial	5	-1.5	-5.9	NA	-0.2	2.9	NA
	Rep 2	fully-pre	3.8	-1.2	-3.8	NA	0.2	0.8	NA
		partial	2.5	-1.2	-1.7	NA	0	0.9	NA
RPS12p	Rep 1	fully-pre	11.6	-0.7	-5.5	NA	-0.3	1.5	NA
		partial	7.8	-0.8	-8.4	NA	0	3.8	NA
	Rep 2	fully-pre	9.3	-0.7	-2.7	NA	-0.1	-0.1	NA
		partial	8	-0.7	-5.6	NA	0.1	0.6	NA
CYbp	Rep 1	fully-pre	-8.9	-1.5	0	NA	0	1	NA
	Rep 2	fully-pre	-5.2	-1.6	0.1	NA	-0.1	0.5	NA
A6e	Rep 1	complete	-6.66	-0.68	7.2	0.55	0.34	12.57	1.45
		partial	-5.42	-0.29	-1.01	1.28	0	10.25	1.56
	Rep 2	complete	-1.46	0.69	-1.27	7.69	-0.26	52.51	-8.51
		partial	3.16	-0.33	-7.67	0.92	0.4	-0.4	3.15
RPS12e	Rep 1	complete	-1.74	-0.85	-1.99	0.12	0.49	0.46	0.31
		partial	-0.94	-0.48	0.44	-0.96	0.46	1.05	-1.07
	Rep 2	complete	5.37	0.61	1.41	-1.83	0.27	-0.57	-2.63
		partial	5.49	0.65	0.4	-1.6	0.38	-0.31	-1.91
CYbe	Rep 1	complete	-6.75	-0.18	-0.37	-3.31	0.68	0.57	0.53
		partial	-7.42	-0.44	-0.32	-9.13	1.1	1.01	4.11
	Rep 2	complete	-3.35	-0.37	0.3	0.75	0.54	0.57	3.03
		partial	-3.98	-0.37	0.27	-0.78	0.7	0.55	17.07
CO1	Rep 1	NA	0.94	-1.07	-3.35	0.22	-0.18	-0.87	-0.51
	Rep 2	NA	3.83	-0.76	-2.99	-0.14	0.33	0.96	2.56
ND1	Rep 1	NA	6.24	-2.69	-2.2	0.1	-0.56	0.33	-0.44
	Rep 2	NA	4.24	-2.23	-2.18	0.08	-0.08	-0.81	2.92
Hidden Markov modelling shows differences in tail addition enzyme activity of WT KPAP1 compared to methylmimic KPAP1. Shown are the differences in percentages between models derived from WT KPAP1 cell lines compared to models derived from methylmimic (RF) KPAP1 cell lines. Positive numbers (red shades) denote an increase in the mutant cell line and negative numbers (blue shades) denote a decrease…

## Sheet: HMM_RK_WT_TableS8
			Changes in percentages of tails moving from state n to state n				Changes in percentages of adenines added in each state (proportion of red in circles)
Transcript	Replicate	Editing status	0 to 1	1 to 1	2 to 2	3 to 3	1 to A	2 to A	3 to A
A6p	Rep 1	fully-pre	-4.5	0.1	2.5	NA	-0.5	0.1	NA
		partial	0.1	0.2	4.5	NA	-0.5	0.7	NA
	Rep 2	fully-pre	-8.2	0.5	6.9	NA	-0.6	-1.4	NA
		partial	-1	0.5	4.8	NA	-0.3	-1.2	NA
RPS12p	Rep 1	fully-pre	-5.8	-0.4	2.4	NA	-0.4	-1.5	NA
		partial	-8.7	-0.2	8	NA	-0.4	-0.5	NA
	Rep 2	fully-pre	-7.8	-0.2	5.5	NA	-0.3	-2.6	NA
		partial	-7.9	0	11.2	NA	-0.4	-3.8	NA
CYbp	Rep 1	fully-pre	-6	-0.1	0.4	NA	-0.3	0.6	NA
	Rep 2	fully-pre	-4	0.3	0.4	NA	-0.4	0	NA
A6e	Rep 1	complete	-0.1	0.48	-8.25	0.79	-0.33	-4.47	2.63
		partial	6.1	-0.02	3.15	1.89	-0.45	-28.84	-1.38
	Rep 2	complete	2.36	1.48	-5.32	7.9	-0.83	51.68	-10.45
		partial	-5.01	-0.67	12.84	-2.33	1.65	29.65	11.34
RPS12e	Rep 1	complete	2.4	-0.17	-2.62	-1.57	0.41	0.69	0.5
		partial	1.26	-0.24	-2.58	-1.01	0.4	0.78	0
	Rep 2	complete	4.94	1.39	2.72	-2.54	-0.03	0.44	-5.98
		partial	4.96	1.42	0.87	-3.09	0.01	-1.68	-3.7
CYbe	Rep 1	complete	1.41	-0.06	-1.37	-13.12	0.65	1.06	0.59
		partial	0.25	-0.51	-0.78	-21.77	1.05	1.59	6.95
	Rep 2	complete	-1.95	-0.23	0.08	1.8	-0.36	0.82	3.63
		partial	-1.73	0.22	-0.11	1.59	-0.06	0.84	13.13
CO1	Rep 1	NA	-0.59	-0.09	2.54	0.16	-0.2	0.47	0.8
	Rep 2	NA	-1.1	0.21	4.35	-0.21	0.24	0.84	1.8
ND1	Rep 1	NA	-1.5	-0.09	0.6	-0.05	-0.59	2.25	0.44
	Rep 2	NA	-2.39	0.42	0.54	-0.28	-0.44	1.49	1.82
Hidden Markov modelling shows differences in tail addition enzyme activity of WT KPAP1 compared to hypomethyl mutant KPAP1. Shown are the differences in percentages between models derived from WT KPAP1 cell lines compared to models derived from hypomethyl mutant (RK) KPAP1 cell lines. Positive numbers (red shades) denote an increase in the mutant cell line and negative numbers (blue shades) denot…
